# Supplementary material for: Access Site Bleeding Complications with NOACs versus VKAs in Patients with Atrial Fibrillation Undergoing Cardiac Implantable Device Intervention
Source: J Clin Med. 2022 Feb 14;11(4):986. doi: 10.3390/jcm11040986 (PMC8876635; doi:10.3390/jcm11040986)
Supplement: Supplementary file 1 [file jcm-11-00986-s001.zip]

Archive with 1 entries (1 files):
- jcm-1597751-SI.pdf
